# Supplementary material for: Genome-Wide Identification of LATERAL ORGAN BOUNDARIES DOMAIN (LBD) Transcription Factors and Screening of Salt Stress Candidates of Rosa rugosa Thunb
Source: Biology (Basel). 2021 Oct 1;10(10):992. doi: 10.3390/biology10100992 (PMC8533445; doi:10.3390/biology10100992)
Supplement: Supplementary file 1 [file biology-10-00992-s001.zip]

Archive with 1 entries (1 files):
- biology-1354864-supplementary.xlsx
