# Supplementary material for: Genome-Wide Identification of LATERAL ORGAN BOUNDARIES DOMAIN (LBD) Transcription Factors and Screening of Salt Stress Candidates of Rosa rugosa Thunb
Source: Biology (Basel). 2021 Oct 1;10(10):992. doi: 10.3390/biology10100992 (PMC8533445; doi:10.3390/biology10100992)
Supplement: Supplementary file 1 [file biology-10-00992-s001.zip › biology-1354864-supplementary.xlsx]

## Sheet: S1
LDB family of Rosa rugosa		LDB family of Arabidopsis thaliana		LDB family of Rosa chinensis
Gene symbol	Gene ID	Gene symbol	Gene ID	Gene symbol	Gene ID
RrLBD4.1	evm.model.Chr5.5487	AtLBD2	AT1G06280.1	RcLBD1	rna-XM_024305051.1
RrLBD4.2	evm.model.Chr5.5001	AtLBD1	AT1G07900.1	RcLBD11	rna-XM_024312831.1
RrLBD6	evm.model.Chr4.5	AtLBD3	AT1G16530.1	RcLBD4.1	rna-XM_024305214.1
RrLBD12b	evm.model.Chr3.4181	AtLBD4	AT1G31320.1	RcLBD4.2	rna-XM_024303818.1
RrLBD12a	evm.model.Chr3.4183	AtLBD5	AT1G36000.1	RcLBD12a	rna-XM_024325017.1
RrLOB	evm.model.Chr7.1291	AtLBD6	AT1G65620.1	RcLBD12b	rna-XM_024320887.1
RrLBD25	evm.model.Chr6.6759	AtLBD40	AT1G67100.1	RcLBD12c	rna-XM_024343079.1
RrLBD12c	evm.model.Chr5.953	AtLBD42	AT1G68510.1	RcLBD12.4	rna-XM_024343077.1
RrLBD1.1	evm.model.Chr5.2201	AtLBD7	AT1G72980.1	RcLBD12.5	rna-XM_024343078.1
RrLBD1.2	evm.model.Chr5.1802	AtLBD8	AT2G19510.1	RcLBD36.5	rna-XM_024329328.1
RrLBD36.2	evm.model.Chr6.1863	AtLBD9	AT2G19820.1	RcLBD36.4	rna-XM_024329329.1
RrLBD15	evm.model.Chr3.4238	AtLBD10	AT2G23660.1	RcLBD36.3	rna-XM_024329327.1
RrLBD36a	evm.model.Chr5.5775	AtLBD11	AT2G28500.1	RcLBD36.2	rna-XM_024329326.1
RrLBD11	evm.model.Chr3.3637	AtLBD12	AT2G30130.1	RcLBD36a	rna-XM_024344122.1
RrLBD13	evm.model.Chr5.857	AtLBD13	AT2G30340.1	RcLBD6.1	rna-XM_024335819.1
RrLBD23.5	evm.model.Chr3.208	AtLBD14	AT2G31310.1	RcLBD6.2	rna-XM_024335820.1
RrLBD24	evm.model.Chr3.4586	AtLBD15	AT2G40470.1	RcLOB	rna-XM_024318192.1
RrLBD21	evm.model.Chr3.4156	AtLBD16	AT2G42430.1	RcLBD25	rna-XM_024328097.1
RrLBD30	evm.model.Chr3.2606	AtLBD17	AT2G42440.1	RcLBD15	rna-XM_024320113.1
RrLBD16.1	evm.model.Chr2.2297	AtLBD19	AT2G45410.1	RcLBD13a	rna-XM_024303635.1
RrLBD16.2	evm.model.Chr2.2449	AtLBD18	AT2G45420.1	RcLBD13b	rna-XM_024303634.1
RrLBD19	evm.model.Chr3.2604	AtLBD41	AT3G02550.1	RcLBD21	rna-XM_024321602.1
RrLBD29.1	evm.model.Chr2.2450	AtLBD20	AT3G03760.1	RcLBD33	rna-XM_024321233.1
RrLBD29.2	evm.model.Chr2.2298	AtLBD21	AT3G11090.1	RcLBD30	rna-XM_024315549.1
RrLBD23	evm.model.Chr3.4588	AtLBD22	AT3G13850.1	RcLBD19	rna-XM_024320580.1
RrLBD27b	evm.model.Chr6.6498	AtLBD23	AT3G26620.1	RcLBD20	rna-XM_024331255.1
RrLBD17.1	evm.model.Chr2.2451	AtLBD24	AT3G26660.1	RcLBD16	rna-XM_024312431.1
RrLBD17.2	evm.model.Chr2.2299	AtLBD25	AT3G27650.1	RcLBD17	rna-XM_024305890.1
RrLBD27a	evm.model.Chr7.323	AtLBD26	AT3G27940.1	RcLBD29	rna-XM_024312510.1
RrLBD22	evm.model.Chr6.4524	AtLBD27	AT3G47870.1	RcLBD23.5	rna-XM_024339628.1
RrLBD33	evm.model.Chr3.3936	AtLBD38	AT3G49940.1	RcLBD24	rna-XM_024309131.1
RrLBD4.5a	evm.model.Chr5.6247	AtLBD28	AT3G50510.1	RcLBD23	rna-XM_024309144.1
RrLBD4.5b	evm.model.Chr5.7049	AtLBD29	AT3G58190.1	RcLBD7	rna-XM_024321936.1
RrLBD2b	evm.model.Chr2.197	AtLBD31	AT4G00210.1	RcLBD22	rna-XM_024330251.1
RrLBD39	evm.model.Chr6.2123	AtLBD30	AT4G00220.1	RcLBD27b	rna-XM_024323433.1
RrLBD40	evm.model.Chr6.6014	AtLBD32	AT4G22700.1	RcLBD27a	rna-XM_024314362.1
RrLBD38	evm.model.Chr2.333	AtLBD39	AT4G37540.1	RcLBD2b	rna-XM_024311378.1
RrLBD37	evm.model.Chr2.5585	AtLBD33	AT5G06080.1	RcLBD2a	rna-XM_024310455.1
RrLBD42	evm.model.Chr1.3546	AtLBD34	AT5G15060.1	RcLBD40	rna-XM_024328895.1
RrLBD7	evm.model.Chr6.857	AtLBD35	AT5G35900.1	RcLBD42	rna-XM_024336502.1
RrLBD2a	evm.model.Chr2.198	AtLOB	AT5G63090.1	RcLBD38	rna-XM_024305848.1
		AtLBD36	AT5G66870.1	RcLBD39	rna-XM_024327855.1
		AtLBD37	AT5G67420.1	RcLBD37	rna-XM_024311418.1

## Sheet: S2
Gene	Chromosome location	Len (aa)	Mw(kDa)	pI	Group
RrLBD4.1	Chr5：61541617-61542908	175	19.1	8.2	Ⅰa
RrLBD4.2	Chr5：57103311-57106827	179	19.8	8.24	Ⅰa
RrLBD6	Chr4：115501-116250	249	27.1	8.23	Ⅰa
RrLBD12b	Chr3：46201061-46201718	172	19.1	5.23	Ⅰa
RrLBD12a	Chr3：46233527-46234184	147	16.1	6.49	Ⅰa
RrLOB	Chr7：9424060-9424641	193	21.2	6.94	Ⅰa
RrLBD25	Chr6：64494098-64494562	154	16.9	8.48	Ⅰa
RrLBD12c	Chr5：9560397-9561545	207	23	6.14	Ⅰa
RrLBD1.1	Chr5：23157431-23160006	234	25.6	6.03	Ⅰa
RrLBD1.2	Chr5：18724764-18726268	234	25.6	5.95	Ⅰa
RrLBD36.2	Chr6：15036263-15037195	310	34.3	7.11	Ⅰa
RrLBD11	Chr3：42146522-42147697	227	24.6	6.56	Ⅰa
RrLBD36a	Chr5：64502345-64503139	264	28.4	6.22	Ⅰa
RrLBD15	Chr3：46606493-46607414	237	25.9	8.59	Ⅰb
RrLBD13	Chr5：8513495-8518444	286	31.4	8.24	Ⅰb
RrLBD21	Chr3：46069474-46070019	181	19.7	7.04	Ⅰb
RrLBD23.5	Chr3：2583680-2584492	146	16.3	5.46	Ⅰc
RrLBD24	Chr3：49171959-49172611	144	16.5	8.52	Ⅰc
RrLBD30	Chr3：32078918-32081827	246	25.3	7.66	Ⅰc
RrLBD16.1	Chr2：17497747-17498871	214	23.4	8.34	Ⅰc
RrLBD16.2	Chr2：18915687-18916807	214	23.4	8.34	Ⅰc
RrLBD19	Chr3：32055613-32058269	217	23.8	8.52	Ⅰc
RrLBD29.1	Chr2：18922768-18923567	228	25	5.39	Ⅰc
RrLBD29.2	Chr2：17504885-17505684	228	25.1	5.39	Ⅰc
RrLBD23	Chr3：49174655-49175213	146	16.5	6.2	Ⅰc
RrLBD33	Chr6：44478720-44479486	229	25.5	5.12	Ⅰc
RrLBD17.1	Chr2：18932037-18932692	187	20.5	6.27	Ⅰc
RrLBD17.2	Chr2：17513931-17514586	187	20.5	6.27	Ⅰc
RrLBD27a	Chr7：2205927-2207169	386	44.6	5.83	Ⅰd
RrLBD22	Chr6：45314632-45316229	327	36.7	5.5	Ⅰd
RrLBD27b	Chr6：62222084-62223195	305	34.3	5.43	Ⅰd
RrLBD4.5a	Chr5：68658080-68659848	346	38.6	6.35	Ⅰd
RrLBD4.5b	Chr5：74666407-74668177	346	38.7	6.35	Ⅰd
RrLBD7	Chr6：6415567-6416664	206	23.3	4.99	Ⅰd
RrLBD2a	Chr2：1521377-1522001	197	22.1	5.97	Ⅰd
RrLBD2b	Chr2：1518408-1519054	183	20.8	8.91	Ⅰd
RrLBD39	Chr6：17625930-17626771	247	26.8	8.56	Ⅱb
RrLBD40	Chr6：58351347-58352335	300	32.3	8.69	Ⅱa
RrLBD38	Chr2：2506202-2510159	339	37.2	6.74	Ⅱb
RrLBD37	Chr2：55116651-55117386	215	23.7	5.98	Ⅱb
RrLBD42	Chr1：37714551-37715371	236	25.3	8.13	Ⅱa

## Sheet: S3
Gene	RCK FPKM	Rih FPKM	LCK FPKM	L1h FPKM
RrLBD12c	0.07	0.5	2.07	2.01
RrLBD39	48.81	36.57	16.25	44.86
RrLBD40	88.76	654.31	1.85	11.48
RrLBD13	3.29	2.57	0.01	0
RrLBD38	5.65	4.51	0.18	0.47
RrLBD25	1.28	2.38	0.06	0.04
RrLBD19	2.92	3.63	0.29	0.08
RrLBD4.1	22.26	3.37	0.56	0.16
RrLBD4.2	3	3.89	1.74	0.15

## Sheet: S4
Primers for qRT-PCR
RrLBD4.2-F	CCAGCGCAGTGATGCAGTGA
RrLBD4.2-R	TGCACCAACACAGCCGTACA
RrLBD4.1-F	AACTCGCTCTGGCTCAGGCT
RrLBD4.1-R	CCGTGGTTGGAGATGGACTGC
RrLBD13.1-F	CCTCATCATGCTGCTGCTGCTTT
RrLBD13.1-R	GGAGCAGCTGGTGGTGATGTC
RrLBD25-F	GGCAAGTCCTTCGCCTTCAGA
RrLBD25-R	TCTTCCGGTTCCACGGTTGC
RrLBD38-F	CGATAGAGGCGCATGCGGAA
RrLBD38-R	ACATCCAACGGCTGGCTACG
RrLBD39-F	GCAAGAGACCGGACGACGAG
RrLBD39-R	TGAAAGCGAGGAGGGTGGGA
RrLBD19-F	CCGGTTTATGGCTGCGTTGC
RrLBD19-R	AGGTAGCAAGACGGGCCTGA
RrLBD40-F	GACGCGCTACCGGTTCAAGA
RrLBD40-R	GGTCCAGTTCGGCTTGGCTT
RrLBD12.3-F	ACAAGAGCCAGTTGCAGCGA
RrLBD12.3-R	GCTGGAAGAAGCAAAGCTGCTG
